# Supplementary material for: Calcium, Phosphorus, and Vitamin D Levels in a Series of Cystic Fibrosis Patients: A Cross-Sectional Study
Source: Int J Mol Sci. 2024 Feb 5;25(3):1900. doi: 10.3390/ijms25031900 (PMC10856093; doi:10.3390/ijms25031900)
Supplement: Supplementary file 1 [file ijms-25-01900-s001.zip]

Archive with 1 entries (1 files):
- ijms-2769014-supplementary.pdf
